# Supplementary material for: Can CT Image Reconstruction Parameters Impact the Predictive Value of Radiomics Features in Grading Pancreatic Neuroendocrine Neoplasms?
Source: Bioengineering (Basel). 2025 Jan 16;12(1):80. doi: 10.3390/bioengineering12010080 (PMC11763079; doi:10.3390/bioengineering12010080)
Supplement: Supplementary file 1 [file bioengineering-12-00080-s001.zip]

Archive with 7 entries (6 files):
- Supplementary_Figures_and_Tables/
- Supplementary_Figures_and_Tables/Supplementary_FigureS1.pdf
- Supplementary_Figures_and_Tables/Supplementary_FigureS2.pdf
- Supplementary_Figures_and_Tables/Supplementary_FigureS3.pdf
- Supplementary_Figures_and_Tables/supplementary_TableS1.pdf
- Supplementary_Figures_and_Tables/Supplementary_TableS2.pdf
- Supplementary_Figures_and_Tables/Supplementary_TableS3.pdf
